# Supplementary material for: Efficient Biodegradation of the Neonicotinoid Insecticide Flonicamid by Pseudaminobacter salicylatoxidans CGMCC 1.17248: Kinetics, Pathways, and Enzyme Properties
Source: Microorganisms. 2024 May 24;12(6):1063. doi: 10.3390/microorganisms12061063 (PMC11205548; doi:10.3390/microorganisms12061063)
Supplement: Supplementary file 1 [file microorganisms-12-01063-s001.zip]

Archive with 1 entries (1 files):
- microorganisms-2987294-supplementary.pdf
